# Supplementary material for: Warsaw set of emotional facial expression pictures: a validation study of facial display photographs
Source: Front Psychol. 2015 Jan 5;5:1516. doi: 10.3389/fpsyg.2014.01516 (PMC4283518; doi:10.3389/fpsyg.2014.01516)
Supplement: Data Sheet 2 — WSEFEP - complete pictures dataset. [file DataSheet2.ZIP]

Archive with 210 entries (210 files):
- AD_9681-lo.jpg
- AG_0011-lo.jpg
- AG_0086-lo.jpg
- AG_0283-lo.jpg
- AG_0424-lo.jpg
- AG_0666-lo.jpg
- AG_1314-lo.jpg
- AG_1460-lo.jpg
- DC_0014-lo.jpg
- DC_0139-lo.jpg
- DC_0272-lo.jpg
- DC_0616-lo.jpg
- DC_0952-lo.jpg
- DC_1317-lo.jpg
- DC_1399-lo.jpg
- HW_0006-lo.jpg
- HW_0068-lo.jpg
- HW_0452-lo.jpg
- HW_1612-lo.jpg
- HW_2057-lo.jpg
- HW_2219-lo.jpg
- HW_2478-lo.jpg
- JG_0024-lo.jpg
- JG_0134-lo.jpg
- JG_1226-lo.jpg
- JG_1329-lo.jpg
- JG_1465-lo.jpg
- JG_1632-lo.jpg
- JG_2291-lo.jpg
- JS_0008-lo.jpg
- JS_0281-lo.jpg
- JS_0449-lo.jpg
- JS_0744-lo.jpg
- JS_1601-lo.jpg
- JS_2296-lo.jpg
- JS_2987-lo.jpg
- KA_0003-lo.jpg
- KA_0043-lo.jpg
- KA_0535-lo.jpg
- KA_0884-lo.jpg
- KA_1134-lo.jpg
- KA_1616-lo.jpg
- KA_2396-lo.jpg
- KL_0024-lo.jpg
- KL_0092-lo.jpg
- KL_0324-lo.jpg
- KL_0697-lo.jpg
- KL_0900-lo.jpg
- KL_1182-lo.jpg
- KL_1438-lo.jpg
- KM_0017-lo.jpg
- KM_0137-lo.jpg
- KM_0620-lo.jpg
- KM_1295-lo.jpg
- KM_1583-lo.jpg
- KM_1797-lo.jpg
- KM_1980-lo.jpg
- KO_0031-lo.jpg
- KO_0251-lo.jpg
- KO_0277-lo.jpg
- KO_0484-lo.jpg
- KO_0624-lo.jpg
- KO_0665-lo.jpg
- KO_1082-lo.jpg
- KP_0051-lo.jpg
- KP_0082-lo.jpg
- KP_0225-lo.jpg
- KP_0351-lo.jpg
- KP_0760-lo.jpg
- KP_0991-lo.jpg
- KP_1148-lo.jpg
- KS_0252-lo.jpg
- KS_0624-lo.jpg
- KS_0993-lo.jpg
- KS_2052-lo.jpg
- KS_2161-lo.jpg
- KS_3640-lo.jpg
- KS_4222-lo.jpg
- MB_0026-lo.jpg
- MB_0048-lo.jpg
- MB_0400-lo.jpg
- MB_1031-lo.jpg
- MB_1210-lo.jpg
- MB_2133-lo.jpg
- MB_2362-lo.jpg
- MG_0330-lo.jpg
- MG_0345-lo.jpg
- MG_0754-lo.jpg
- MG_0928-lo.jpg
- MG_1069-lo.jpg
- MG_1280-lo.jpg
- MJ_0066-lo.jpg
- MJ_0152-lo.jpg
- MJ_0271-lo.jpg
- MJ_0332-lo.jpg
- MJ_0346-lo.jpg
- MJ_0370-lo.jpg
- MJ_0484-lo.jpg
- MK1_0007-lo.jpg
- MK1_0087-lo.jpg
- MK1_0411-lo.jpg
- MK1_0461-lo.jpg
- MK1_0746-lo.jpg
- MK1_1427-lo.jpg
- MK1_1982-lo.jpg
- MK_0001-lo.jpg
- MK_0040-lo.jpg
- MK_0173-lo.jpg
- MK_0255-lo.jpg
- MK_0306-lo.jpg
- MK_0364-lo.jpg
- MK_0496-lo.jpg
- MR1_0006-lo.jpg
- MR1_0132-lo.jpg
- MR1_0821-lo.jpg
- MR1_1199-lo.jpg
- MR1_1418-lo.jpg
- MR1_1519-lo.jpg
- MR1_1802-lo.jpg
- MR2_0014-lo.jpg
- MR2_0063-lo.jpg
- MR2_0580-lo.jpg
- MR2_0896-lo.jpg
- MR2_1290-lo.jpg
- MR2_1829-lo.jpg
- MR2_2086-lo.jpg
- MR_0013-lo.jpg
- MR_0055-lo.jpg
- MR_0619-lo.jpg
- MR_0959-lo.jpg
- MR_1669-lo.jpg
- MR_2450-lo.jpg
- MR_2767-lo.jpg
- MS_0004-lo.jpg
- MS_0104-lo.jpg
- MS_0226-lo.jpg
- MS_0291-lo.jpg
- MS_0431-lo.jpg
- MS_0627-lo.jpg
- MS_0695-lo.jpg
- OG_6108-lo.jpg
- OG_6189-lo.jpg
- OG_6390-lo.jpg
- OG_6484-lo.jpg
- OG_6566-lo.jpg
- OG_7620-lo.jpg
- OG_7702-lo.jpg
- PA_0006-lo.jpg
- PA_0112-lo.jpg
- PA_0394-lo.jpg
- PA_0840-lo.jpg
- PA_0967-lo.jpg
- PA_1348-lo.jpg
- PA_1701-lo.jpg
- PB_0001-lo.jpg
- PB_0144-lo.jpg
- PB_0269-lo.jpg
- PB_0314-lo.jpg
- PB_0442-lo.jpg
- PB_0499-lo.jpg
- PB_1383-lo.jpg
- PO_0015-lo.jpg
- PO_0124-lo.jpg
- PO_0553-lo.jpg
- PO_0673-lo.jpg
- PO_0843-lo.jpg
- PO_0951-lo.jpg
- PO_1030-lo.jpg
- PS_0100-lo.jpg
- PS_0157-lo.jpg
- PS_0216-lo.jpg
- PS_0236-lo.jpg
- PS_0282-lo.jpg
- PS_0719-lo.jpg
- PS_0746-lo.jpg
- RA_0057-lo.jpg
- RA_0317-lo.jpg
- RA_1215-lo.jpg
- RA_1786-lo.jpg
- RA_2267-lo.jpg
- RA_2800-lo.jpg
- RA_3483-lo.jpg
- RB_0006-lo.jpg
- RB_0167-lo.jpg
- RB_0255-lo.jpg
- RB_0329-lo.jpg
- RB_0392-lo.jpg
- RB_0458-lo.jpg
- RB_0586-lo.jpg
- SO_0028-lo.jpg
- SO_0053-lo.jpg
- SO_0071-lo.jpg
- SO_0223-lo.jpg
- SO_0893-lo.jpg
- SO_1515-lo.jpg
- SO_2188-lo.jpg
- SS_0018-lo.jpg
- SS_0032-lo.jpg
- SS_0084-lo.jpg
- SS_0151-lo.jpg
- SS_0302-lo.jpg
- SS_0539-lo.jpg
- SS_1188-lo.jpg
- AD_7885-lo.jpg
- AD_7950-lo.jpg
- AD_8268-lo.jpg
- AD_8397-lo.jpg
- AD_8432-lo.jpg
- AD_8595-lo.jpg
- MG_1317-lo.jpg
